# Supplementary material for: Post‐Stroke Depression Is Associated With Shared Neurodevelopmental Risk and Circuit Disruption
Source: Brain Behav. 2026 May 24;16(5):e71502. doi: 10.1002/brb3.71502 (PMC13239996; doi:10.1002/brb3.71502)
Supplement: Supplementary file 1 — Supplementary Table: brb371502‐sup‐0001‐TableS1‐S4.xlsx [file BRB3-16-e71502-s001.xlsx]

## Sheet: STable1
STable 1. Genomic loci associated with depression conditional on stroke status (condFDR < 0.01).
ENSG	Symbol	CHR	Start	End	Type	GWAS P	IndSigSNPs	Genomic Locus
ENSG00000196189	SEMA4A	1	156117157	156147543	protein_coding	1.4421e-07	rs2842873	1
ENSG00000160785	SLC25A44	1	156163880	156182587	protein_coding	9.81697e-08	rs2842873	1
ENSG00000260238	PMF1-BGLAP	1	156182773	156213123	protein_coding	3.4414e-08	rs2842873	1
ENSG00000160783	PMF1	1	156182784	156212874	protein_coding	3.4414e-08	rs2842873	1
ENSG00000242252	BGLAP	1	156211753	156213112	protein_coding	3.4414e-08	rs2842873	1
ENSG00000160781	PAQR6	1	156213206	156217881	protein_coding	3.4414e-08	rs2842873	1
ENSG00000048052	HDAC9	7	18126572	19042039	protein_coding	2.40554e-09	rs2107595	3
ENSG00000122691	TWIST1	7	19060614	19157295	protein_coding	1.57761e-07	rs2107595	3
ENSG00000111252	SH2B3	12	111843752	111889427	protein_coding	3.3677e-08	rs10774624	4
ENSG00000204842	ATXN2	12	111890018	112037480	protein_coding	7.25393e-08	rs10774624	4
ENSG00000089234	BRAP	12	112079950	112123790	protein_coding	1.66774e-06	rs10774624	4
ENSG00000111271	ACAD10	12	112123857	112194903	protein_coding	2.50756e-05	rs10774624	4
ENSG00000257767	RP11-162P23.2	12	112191694	112229222	protein_coding	2.50756e-05	rs10774624	4
ENSG00000111275	ALDH2	12	112204691	112247782	protein_coding	2.50756e-05	rs10774624	4
ENSG00000089022	MAPKAPK5	12	112279782	112334343	protein_coding	6.39099e-05	rs10774624	4
ENSG00000111300	NAA25	12	112464500	112546826	protein_coding	3.70992e-05	rs10774624	4
ENSG00000135148	TRAFD1	12	112563305	112591407	protein_coding	2.08725e-05	rs10774624	4
ENSG00000173064	HECTD4	12	112597992	112819896	protein_coding	5.38012e-06	rs10774624	4
ENSG, Ensembl Gene ID; CHR, chromosome; GWAS, genome-wide association study.

## Sheet: STable2
STable 2. FUMA-prioritized shared risk SNPs with high confidence for functional follow-up in stroke and depression.
Uniq ID	rs ID	CHR	Position	P
1:156204653:C:T	rs2842873	1	156204653	3.4414e-08
4:111695422:A:G	rs1906618	4	111695422	3.17415e-07
4:111712432:A:G	rs2129977	4	111712432	8.05038e-10
7:19049388:A:G	rs2107595	7	19049388	2.40554e-09
12:111833788:A:G	rs10774624	12	111833788	3.3677e-08
Uniq ID, unique variant identifier (e.g., FUMA-generated internal ID); rs ID, reference SNP cluster ID from dbSNP; CHR, chromosome

## Sheet: STable3
STable 3. Tissue-specific enrichment of depression- and stroke-associated expression quantitative trait loci (eQTLs) across 49 GTEx v8 tissues.
Trait (GWAS)	Tissue (QTL)	Num QTL variants	Num QTL variants in GWAS	Num OBS QTLs with GWAS p<0.05	Num EXP QTLs with GWAS p<0.05	Estimated num trait associations with GWAS p<0.05	Empirical Pi1	Estimated total num trait associations	Fold-Enrichment (OBS/EXP)	Adjusted Fold Enrichment	Lower bound 95% CI	Upper bound 95% CI	Enrichment P value
Depression	Adipose Subcutaneous	11902	9791	703	607	95	0.0224	219	1.4347	1.1571	1.0808	1.2506	3e-05
Depression	Adipose Visceral Omentum	9548	7906	617	495	121	0.0007	6	1.562	1.2449	1.1395	1.3428	9.9e-06
Depression	Adrenal Gland	6189	5132	381	331	49	0.0421	216	1.4825	1.1493	1.0312	1.2743	0.0032
Depression	Artery Aorta	9719	8073	591	503	87	0.0329	266	1.4629	1.174	1.0713	1.2814	3e-05
Depression	Artery Coronary	4759	3857	293	239	53	0.0285	110	1.5181	1.225	1.0917	1.3738	0.00027
Depression	Artery Tibial	11708	9655	694	599	94	0.0304	294	1.4369	1.158	1.071	1.247	4e-05
Depression	Brain Amygdala	2766	2244	178	140	37	0.0703	158	1.5893	1.2647	1.0674	1.4531	0.0005
Depression	Brain Anterior cingulate cortex BA24	4258	3420	257	215	41	0.0077	26	1.5029	1.1953	1.0508	1.3398	0.0017
Depression	Brain Caudate basal ganglia	6439	5219	421	320	100	0.0351	183	1.613	1.3154	1.1796	1.4676	9.9e-06
Depression	Brain Cerebellar Hemisphere	7528	6095	416	380	35	0.0292	178	1.3639	1.0938	0.9873	1.2004	0.03
Depression	Brain Cerebellum	8481	7059	522	437	84	0.0524	370	1.4788	1.1944	1.0933	1.301	6e-05
Depression	Brain Cortex	7014	5681	432	355	76	0.0232	132	1.5211	1.2137	1.1011	1.3398	3e-05
Depression	Brain Frontal Cortex BA9	5637	4566	328	285	42	0.0346	158	1.4386	1.1484	1.0279	1.2849	0.006
Depression	Brain Hippocampus	4251	3416	276	214	61	0.0308	105	1.614	1.2882	1.1315	1.4567	2e-05
Depression	Brain Hypothalamus	4133	3313	259	197	61	0	0	1.5602	1.3119	1.1521	1.4919	9.9e-06
Depression	Brain Nucleus accumbens basal ganglia	6261	4980	375	302	72	0.0515	256	1.506	1.2417	1.106	1.3774	1e-05
Depression	Brain Putamen basal ganglia	5382	4415	350	270	79	0.0624	275	1.5837	1.2948	1.1556	1.4532	9.9e-06
Depression	Brain Spinal cord cervical c-1	3360	2796	232	170	61	0.0298	83	1.6571	1.3627	1.1703	1.5473	9.9e-06
Depression	Brain Substantia nigra	2471	1991	176	126	49	0.05	100	1.76	1.3905	1.1698	1.6336	9.9e-06
Depression	Breast Mammary Tissue	8114	6714	512	418	93	0.0262	176	1.5238	1.2238	1.1096	1.3409	9.9e-06
Depression	Cells Cultured fibroblasts	12014	9855	693	578	114	0.0538	530	1.4057	1.1984	1.0989	1.2959	9.9e-06
Depression	Cells EBV-transformed lymphocytes	3668	2951	232	182	49	0.0324	96	1.5676	1.2709	1.0963	1.4525	0.0001
Depression	Colon Sigmoid	8108	6521	467	408	58	0.0096	63	1.4325	1.142	1.0387	1.2537	0.0016
Depression	Colon Transverse	8790	7112	513	445	67	0.0317	225	1.441	1.1515	1.0402	1.2602	0.00069
Depression	Esophagus Gastroesophageal Junction	8115	6690	498	416	81	0.0213	142	1.491	1.196	1.0841	1.3079	5e-05
Depression	Esophagus Mucosa	11496	9430	654	576	77	0.0478	451	1.3856	1.1342	1.0456	1.2169	0.0006
Depression	Esophagus Muscularis	10935	9010	655	561	93	0.0213	192	1.4556	1.1668	1.0713	1.2602	4e-05
Depression	Heart Atrial Appendage	8623	7089	538	444	93	0	0	1.5198	1.2105	1.1044	1.3139	9.9e-06
Depression	Heart Left Ventricle	7770	6482	474	402	71	0.0505	327	1.463	1.1766	1.0744	1.2905	0.0005
Depression	Kidney Cortex	858	717	64	47	16	0.0507	36	1.7778	1.356	1.0091	1.7022	0.005
Depression	Liver	4331	3540	274	217	56	0.0753	267	1.548	1.2569	1.0955	1.4299	0.0001
Depression	Lung	10602	8788	642	546	95	0.0268	236	1.4624	1.1747	1.0867	1.2735	9.9e-06
Depression	Minor Salivary Gland	3503	2825	208	180	27	0.0768	217	1.4752	1.1512	0.9984	1.3167	0.021
Depression	Muscle Skeletal	10897	8904	640	545	94	0.0694	618	1.4382	1.1727	1.0782	1.2694	5e-05
Depression	Nerve Tibial	13045	10889	766	674	91	0.0188	205	1.4081	1.1358	1.0533	1.2267	0.00013
Depression	Ovary	4035	3307	256	209	46	0.0303	100	1.5515	1.2245	1.0638	1.3969	0.0006
Depression	Pancreas	7650	6357	479	382	96	0.0299	190	1.5063	1.2533	1.1319	1.3715	9.9e-06
Depression	Pituitary	6660	5489	411	337	73	0.0152	83	1.5	1.218	1.0955	1.3478	3e-05
Depression	Prostate	5280	4265	332	269	62	0.0256	109	1.5587	1.2311	1.0852	1.3726	9e-05
Depression	Skin Not Sun Exposed Suprapubic	11899	9682	692	592	99	0.007	68	1.4298	1.1672	1.0786	1.2558	2e-05
Depression	Skin Sun Exposed Lower leg	12999	10564	781	655	125	0.0276	292	1.4792	1.191	1.1111	1.2781	9.9e-06
Depression	Small Intestine Terminal Ileum	4925	3805	289	236	52	0	0	1.5211	1.2211	1.0768	1.3655	0.00022
Depression	Spleen	8081	6606	508	401	106	0.0727	480	1.5394	1.2648	1.1547	1.3844	9.9e-06
Depression	Stomach	6745	5468	403	347	55	0.0346	189	1.4762	1.1598	1.0398	1.2833	0.0013
Depression	Testis	13243	10852	724	691	32	0.0233	253	1.3333	1.047	0.9742	1.1197	0.114
Depression	Thyroid	13159	10897	774	687	86	0.0525	572	1.4202	1.1263	1.046	1.2099	0.0005
Depression	Uterus	2488	2010	172	124	47	0	0	1.72	1.3829	1.1616	1.6152	2e-05
Depression	Vagina	2655	1974	166	120	45	0.0885	175	1.6768	1.3792	1.1493	1.6206	3e-05
Depression	Whole Blood	9712	8015	580	467	112	0.0679	544	1.4464	1.2412	1.1295	1.3476	9.9e-06
Stroke	Adipose Subcutaneous	11902	8912	729	587	141	0.0024	21	1.6345	1.2408	1.1478	1.338	9.9e-06
Stroke	Adipose Visceral Omentum	9548	7203	588	465	122	0.0097	70	1.6333	1.2623	1.1567	1.3707	9.9e-06
Stroke	Adrenal Gland	6189	4671	367	301	65	0	0	1.5684	1.2169	1.0875	1.3544	0.00011
Stroke	Artery Aorta	9719	7394	664	477	186	0.0282	209	1.7946	1.3909	1.2655	1.5134	9.9e-06
Stroke	Artery Coronary	4759	3498	292	224	67	0.0608	213	1.6686	1.3028	1.1574	1.4715	9.9e-06
Stroke	Artery Tibial	11708	8810	736	564	171	0.0399	352	1.6727	1.3041	1.2072	1.4103	9.9e-06
Stroke	Brain Amygdala	2766	1977	171	128	42	0.0771	152	1.7273	1.3339	1.1151	1.5632	9e-05
Stroke	Brain Anterior cingulate cortex BA24	4258	2982	244	194	49	0.0036	11	1.6376	1.2521	1.0852	1.4255	0.0001
Stroke	Brain Caudate basal ganglia	6439	4699	356	306	49	0.0382	180	1.5149	1.1632	1.0302	1.2886	0.0013
Stroke	Brain Cerebellar Hemisphere	7528	5546	433	346	86	0.0718	398	1.5632	1.2492	1.1267	1.3717	9.9e-06
Stroke	Brain Cerebellum	8481	6435	503	410	92	0.0877	564	1.5621	1.2259	1.1183	1.3335	9.9e-06
Stroke	Brain Cortex	7014	5143	424	335	88	0.001	5	1.6498	1.2626	1.1386	1.3979	9.9e-06
Stroke	Brain Frontal Cortex BA9	5637	4074	322	270	51	0.0286	117	1.5784	1.1908	1.0628	1.3187	0.0008
Stroke	Brain Hippocampus	4251	3087	231	204	26	0.0255	79	1.5	1.1294	0.9972	1.2782	0.032
Stroke	Brain Hypothalamus	4133	2966	222	192	29	0.0677	201	1.5	1.1556	0.9965	1.3267	0.021
Stroke	Brain Nucleus accumbens basal ganglia	6261	4501	340	303	36	0.0402	181	1.5111	1.1205	1.0005	1.2442	0.015
Stroke	Brain Putamen basal ganglia	5382	3960	329	257	71	0.0669	265	1.6616	1.2801	1.1406	1.4295	2e-05
Stroke	Brain Spinal cord cervical c-1	3360	2499	187	167	19	0.0106	26	1.496	1.1193	0.9449	1.2936	0.065
Stroke	Brain Substantia nigra	2471	1746	140	115	24	0.0243	42	1.6092	1.2163	1.011	1.4322	0.013
Stroke	Breast Mammary Tissue	8114	6132	515	404	110	0.0271	166	1.6775	1.2731	1.1597	1.3928	9.9e-06
Stroke	Cells Cultured fibroblasts	12014	8962	737	587	149	0.0018	16	1.6451	1.2537	1.1599	1.354	9.9e-06
Stroke	Cells EBV-transformed lymphocytes	3668	2667	216	169	46	0.012	32	1.6241	1.274	1.0866	1.454	0.00017
Stroke	Colon Sigmoid	8108	5943	505	381	123	0.0218	130	1.7003	1.3226	1.1944	1.4404	9.9e-06
Stroke	Colon Transverse	8790	6447	524	424	99	0.0025	16	1.6273	1.2343	1.1239	1.3505	9.9e-06
Stroke	Esophagus Gastroesophageal Junction	8115	6101	531	393	137	0.0643	392	1.741	1.3479	1.2179	1.4711	9.9e-06
Stroke	Esophagus Mucosa	11496	8578	690	546	143	0.0025	21	1.6084	1.2634	1.1616	1.3675	9.9e-06
Stroke	Esophagus Muscularis	10935	8209	629	520	108	0.0464	381	1.5341	1.2086	1.1112	1.3107	9.9e-06
Stroke	Heart Atrial Appendage	8623	6469	546	420	125	0.0133	86	1.6904	1.2987	1.1784	1.4221	9.9e-06
Stroke	Heart Left Ventricle	7770	5886	537	375	161	0.0536	315	1.8265	1.4296	1.3003	1.5666	9.9e-06
Stroke	Kidney Cortex	858	629	44	42	1	0.0259	16	1.4194	1.0381	0.7484	1.3519	0.42
Stroke	Liver	4331	3213	272	203	68	0.0348	112	1.6894	1.337	1.146	1.5082	9.9e-06
Stroke	Lung	10602	8010	649	518	130	0.0074	59	1.6225	1.252	1.1458	1.3485	9.9e-06
Stroke	Minor Salivary Gland	3503	2478	196	159	36	0.0495	123	1.5806	1.2317	1.0535	1.4409	0.0016
Stroke	Muscle Skeletal	10897	8182	673	518	154	0.0345	282	1.6455	1.2971	1.1921	1.3996	9.9e-06
Stroke	Nerve Tibial	13045	9958	848	639	208	0.0406	404	1.7028	1.3268	1.223	1.4223	9.9e-06
Stroke	Ovary	4035	2971	222	197	24	0.0827	246	1.4899	1.1235	0.9866	1.2832	0.042
Stroke	Pancreas	7650	5847	474	375	98	0.0334	195	1.6233	1.2622	1.1446	1.3864	9.9e-06
Stroke	Pituitary	6660	5014	356	321	34	0.046	231	1.4183	1.1077	0.9937	1.2319	0.03
Stroke	Prostate	5280	3835	314	252	61	0.0406	156	1.6354	1.2444	1.1111	1.3925	3e-05
Stroke	Skin Not Sun Exposed Suprapubic	11899	8941	760	586	173	0.0042	38	1.7002	1.2948	1.1998	1.3896	9.9e-06
Stroke	Skin Sun Exposed Lower leg	12999	9670	818	637	180	0.0269	260	1.6901	1.2838	1.1819	1.3817	9.9e-06
Stroke	Small Intestine Terminal Ileum	4925	3406	279	224	54	0	0	1.6412	1.2422	1.082	1.4023	8e-05
Stroke	Spleen	8081	5993	443	402	40	0	0	1.4767	1.1007	0.9967	1.2047	0.014
Stroke	Stomach	6745	4943	416	311	104	0.0292	144	1.6842	1.3341	1.1972	1.488	9.9e-06
Stroke	Testis	13243	9952	753	649	103	0.0725	722	1.512	1.1593	1.0718	1.2415	2e-05
Stroke	Thyroid	13159	9960	780	648	131	0	0	1.5663	1.2019	1.113	1.2815	9.9e-06
Stroke	Uterus	2488	1822	167	117	49	0	0	1.8352	1.4168	1.1647	1.6689	1e-05
Stroke	Vagina	2655	1762	149	114	34	0.0549	97	1.6932	1.2971	1.0938	1.534	0.0007
Stroke	Whole Blood	9712	7375	606	477	128	0.0086	63	1.6423	1.2696	1.1605	1.3814	9.9e-06
GWAS, genome-wide association study; QTL, quantitative trait locus; eQTL, expression quantitative trait locus; OBS, observed; EXP, expected; CI, confidence interval.

## Sheet: STable4
STable 4. Tissue-specific enrichment of depression- and stroke-associated splicing quantitative trait loci (sQTLs) across 49 GTEx v8 tissues.
Trait (GWAS)	Tissue (QTL)	Num QTL variants	Num QTL variants in GWAS	Num OBS QTLs with GWAS p<0.05	Num EXP QTLs with GWAS p<0.05	Estimated num trait associations with GWAS p<0.05	Empirical Pi1	Estimated total num trait associations	Fold-Enrichment (OBS/EXP)	Adjusted Fold Enrichment	Lower bound 95% CI	Upper bound 95% CI	Enrichment P value
Depression	Adipose Subcutaneous	4533	3930	302	244	57	0.0265	104	1.5408	1.2358	1.0845	1.377	7e-05
Depression	Adipose Visceral Omentum	3682	3221	254	199	54	0.0113	36	1.5776	1.2704	1.1116	1.4483	7e-05
Depression	Adrenal Gland	2005	1716	143	113	29	0.0717	123	1.6628	1.2626	1.0391	1.4863	0.0033
Depression	Artery Aorta	3268	2819	228	177	50	0.0662	187	1.617	1.2877	1.0985	1.4625	4e-05
Depression	Artery Coronary	1823	1569	142	96	45	0.0909	143	1.8205	1.4724	1.2144	1.7764	9.9e-06
Depression	Artery Tibial	4230	3670	293	227	65	0.0285	105	1.5924	1.2872	1.1114	1.4575	4e-05
Depression	Brain Amygdala	738	652	57	40	16	0.0328	21	1.7273	1.4077	1.0206	1.8652	0.01
Depression	Brain Anterior cingulate cortex BA24	1009	871	66	56	9	0.0976	85	1.5	1.1665	0.8957	1.4581	0.093
Depression	Brain Caudate basal ganglia	1492	1296	104	78	25	0.0202	26	1.6	1.3292	1.0732	1.6359	0.0026
Depression	Brain Cerebellar Hemisphere	2029	1746	150	109	40	0.0689	120	1.7241	1.3683	1.1316	1.6171	5e-05
Depression	Brain Cerebellum	2357	2033	171	126	44	0.0486	99	1.6765	1.3525	1.159	1.5997	0.00011
Depression	Brain Cortex	1714	1479	120	93	26	0.0286	42	1.6216	1.2894	1.0398	1.5393	0.0031
Depression	Brain Frontal Cortex BA9	1382	1188	97	73	23	0.0622	74	1.6441	1.3197	1.0165	1.605	0.0035
Depression	Brain Hippocampus	968	843	65	52	12	0.0311	26	1.5476	1.2308	0.9289	1.5559	0.034
Depression	Brain Hypothalamus	1154	994	87	59	27	0.0053	5	1.74	1.4657	1.1179	1.8383	0.00016
Depression	Brain Nucleus accumbens basal ganglia	1542	1328	96	78	17	0.0433	58	1.4545	1.2225	0.9749	1.501	0.028
Depression	Brain Putamen basal ganglia	1120	967	85	57	27	0.043	42	1.7708	1.4762	1.1453	1.858	0.00023
Depression	Brain Spinal cord cervical c-1	935	819	78	49	28	0.1635	134	1.9024	1.5899	1.2005	2.0117	5e-05
Depression	Brain Substantia nigra	665	578	47	36	10	0.1727	100	1.6207	1.3011	0.9035	1.7348	0.038
Depression	Breast Mammary Tissue	3597	3087	235	189	45	0.0272	84	1.526	1.2397	1.0831	1.4159	0.0006
Depression	Cells Cultured fibroblasts	4095	3509	262	204	57	0.0117	41	1.4971	1.2813	1.1125	1.4751	5e-05
Depression	Cells EBV-transformed lymphocytes	2059	1731	136	106	29	0.0182	32	1.5632	1.2764	1.0476	1.5293	0.0025
Depression	Colon Sigmoid	2817	2436	193	150	42	0.0726	177	1.582	1.2846	1.1048	1.4987	0.0009
Depression	Colon Transverse	3016	2590	212	160	51	0.0402	104	1.6308	1.3199	1.1384	1.5261	5e-05
Depression	Esophagus Gastroesophageal Junction	2832	2470	200	154	45	0.0362	89	1.6129	1.2935	1.1001	1.4867	8e-05
Depression	Esophagus Mucosa	3492	3008	238	181	56	0.0329	99	1.5867	1.3112	1.1311	1.4987	5e-05
Depression	Esophagus Muscularis	3547	3056	244	185	58	0.0646	197	1.5948	1.3172	1.1463	1.5094	1e-05
Depression	Heart Atrial Appendage	2659	2280	200	145	54	0.0736	168	1.7544	1.3793	1.17	1.5981	9.9e-06
Depression	Heart Left Ventricle	2082	1792	154	112	41	0.1014	182	1.7111	1.3689	1.1364	1.6011	5e-05
Depression	Kidney Cortex	456	396	36	25	10	0.1067	42	1.8	1.4256	0.911	1.9958	0.017
Depression	Liver	1251	1077	96	65	30	0.1827	197	1.7778	1.4728	1.1329	1.8353	0.00011
Depression	Lung	4209	3651	277	227	49	0.0284	104	1.5137	1.2173	1.0671	1.3729	0.0006
Depression	Minor Salivary Gland	1394	1201	114	76	37	0.0311	37	1.9	1.4818	1.1739	1.809	9.9e-06
Depression	Muscle Skeletal	3660	3172	263	196	66	0.0641	203	1.6541	1.3385	1.1541	1.5094	9.9e-06
Depression	Nerve Tibial	4652	4001	337	241	95	0.0546	218	1.685	1.3929	1.2316	1.5713	9.9e-06
Depression	Ovary	1675	1427	128	87	40	0.1407	201	1.8028	1.4617	1.1959	1.7773	9.9e-06
Depression	Pancreas	1963	1680	142	98	43	0.1495	251	1.6905	1.4344	1.1736	1.7097	2e-05
Depression	Pituitary	2441	2117	178	128	49	0.0619	131	1.6792	1.3886	1.1608	1.6164	1e-05
Depression	Prostate	2073	1791	147	113	33	0.1236	221	1.6333	1.2944	1.0765	1.512	0.0005
Depression	Skin Not Sun Exposed Suprapubic	4131	3561	283	218	64	0.0395	141	1.5899	1.2926	1.1272	1.4579	1e-05
Depression	Skin Sun Exposed Lower leg	4568	3991	305	247	57	0.0233	93	1.525	1.232	1.0973	1.3866	9e-05
Depression	Small Intestine Terminal Ileum	1757	1514	132	90	41	0.1199	182	1.7368	1.4608	1.2011	1.7854	3e-05
Depression	Spleen	2425	2097	162	124	37	0.069	145	1.5429	1.3046	1.0939	1.5258	0.0006
Depression	Stomach	2279	1956	176	123	52	0.0941	184	1.7959	1.428	1.1842	1.6718	9.9e-06
Depression	Testis	6827	5969	446	384	61	0.0062	37	1.4966	1.1602	1.0547	1.2778	0.0006
Depression	Thyroid	4689	4052	299	256	42	0.0478	194	1.4729	1.1657	1.0245	1.3115	0.008
Depression	Uterus	1282	1110	111	68	42	0.0095	11	1.9821	1.6177	1.284	1.9983	9.9e-06
Depression	Vagina	1235	1055	100	65	34	0.0854	90	1.8868	1.5312	1.1778	1.8851	2e-05
Depression	Whole Blood	2649	2234	170	127	42	0.0828	185	1.5179	1.335	1.1245	1.5663	0.00014
Stroke	Adipose Subcutaneous	4533	3564	275	228	46	0.006	21	1.5449	1.2022	1.05	1.3546	0.001
Stroke	Adipose Visceral Omentum	3682	2918	236	183	52	0.0309	90	1.6164	1.2887	1.1126	1.4648	5e-05
Stroke	Adrenal Gland	2005	1565	124	98	25	0.0352	55	1.5897	1.2565	1.0407	1.523	0.01
Stroke	Artery Aorta	3268	2548	214	159	54	0.0313	80	1.685	1.3417	1.1488	1.5513	2e-05
Stroke	Artery Coronary	1823	1444	125	90	34	0.0806	116	1.7361	1.3774	1.1197	1.6499	0.00015
Stroke	Artery Tibial	4230	3348	269	206	62	0.0413	138	1.6108	1.3026	1.1327	1.4788	9.9e-06
Stroke	Brain Amygdala	738	586	51	36	14	0	0	1.7586	1.3926	0.9786	1.8443	0.013
Stroke	Brain Anterior cingulate cortex BA24	1009	808	67	51	15	0	0	1.675	1.3013	0.976	1.6273	0.013
Stroke	Brain Caudate basal ganglia	1492	1190	97	78	18	0	0	1.6167	1.2333	0.9799	1.5021	0.018
Stroke	Brain Cerebellar Hemisphere	2029	1586	139	98	40	0	0	1.7595	1.4094	1.1674	1.6802	3e-05
Stroke	Brain Cerebellum	2357	1865	162	117	44	0.0226	42	1.7419	1.3765	1.1546	1.6101	5e-05
Stroke	Brain Cortex	1714	1357	118	87	30	0	0	1.7353	1.3533	1.0889	1.6488	0.0006
Stroke	Brain Frontal Cortex BA9	1382	1095	106	70	35	0.068	74	1.9273	1.5074	1.1844	1.8519	1e-05
Stroke	Brain Hippocampus	968	771	66	52	13	0.1233	95	1.6923	1.2546	0.941	1.5683	0.02
Stroke	Brain Hypothalamus	1154	909	75	57	17	0	0	1.6667	1.3061	1.0128	1.6439	0.013
Stroke	Brain Nucleus accumbens basal ganglia	1542	1219	108	83	24	0.0658	80	1.7705	1.3001	1.0338	1.5824	0.0041
Stroke	Brain Putamen basal ganglia	1120	880	72	56	15	0	0	1.6364	1.2857	0.9867	1.6077	0.01
Stroke	Brain Spinal cord cervical c-1	935	736	62	48	13	0	0	1.6757	1.2847	0.9635	1.6326	0.022
Stroke	Brain Substantia nigra	665	530	46	33	12	0.02	11	1.7692	1.3789	0.9733	1.9061	0.027
Stroke	Breast Mammary Tissue	3597	2837	225	182	42	0.0393	111	1.5845	1.235	1.0789	1.4182	0.0013
Stroke	Cells Cultured fibroblasts	4095	3173	261	207	53	0.0764	242	1.6415	1.2581	1.106	1.4283	0.00012
Stroke	Cells EBV-transformed lymphocytes	2059	1573	124	98	25	0.0034	5	1.5696	1.2597	1.0412	1.5039	0.005
Stroke	Colon Sigmoid	2817	2223	189	139	49	0.0341	76	1.7027	1.3518	1.1394	1.5932	1e-05
Stroke	Colon Transverse	3016	2340	195	148	46	0.0069	16	1.6667	1.3088	1.1068	1.5284	5e-05
Stroke	Esophagus Gastroesophageal Junction	2832	2223	175	138	36	0.0553	123	1.5766	1.2607	1.0793	1.4784	0.001
Stroke	Esophagus Mucosa	3492	2733	216	173	42	0.0684	187	1.5766	1.2453	1.0653	1.411	0.0005
Stroke	Esophagus Muscularis	3547	2765	223	170	52	0.0635	176	1.6159	1.3064	1.1307	1.4899	3e-05
Stroke	Heart Atrial Appendage	2659	2076	158	134	23	0	0	1.5192	1.1768	0.9924	1.3788	0.024
Stroke	Heart Left Ventricle	2082	1625	131	103	27	0.0131	21	1.6173	1.2635	1.0327	1.4822	0.0032
Stroke	Kidney Cortex	456	363	28	22	5	0.0299	11	1.5556	1.2276	0.8006	1.7613	0.152
Stroke	Liver	1251	971	88	59	28	0.1297	126	1.7959	1.4778	1.1271	1.8535	0.00021
Stroke	Lung	4209	3334	277	210	66	0.0207	69	1.6587	1.3167	1.141	1.5048	1e-05
Stroke	Minor Salivary Gland	1394	1077	101	69	31	0.1084	117	1.8704	1.4597	1.1424	1.7982	0.00014
Stroke	Muscle Skeletal	3660	2900	236	180	55	0.06	174	1.6276	1.3111	1.129	1.5078	3e-05
Stroke	Nerve Tibial	4652	3624	313	225	87	0.0276	100	1.7293	1.3865	1.2086	1.5644	9.9e-06
Stroke	Ovary	1675	1310	112	82	29	0	0	1.697	1.3555	1.0745	1.6535	0.0008
Stroke	Pancreas	1963	1524	137	98	38	0.0278	42	1.8026	1.3875	1.1352	1.6401	7e-05
Stroke	Pituitary	2441	1934	164	124	39	0.0461	89	1.6907	1.3185	1.0846	1.5524	0.0002
Stroke	Prostate	2073	1642	142	104	37	0	0	1.7317	1.354	1.109	1.6248	0.00013
Stroke	Skin Not Sun Exposed Suprapubic	4131	3268	270	208	61	0.0454	148	1.6564	1.295	1.1277	1.4499	9.9e-06
Stroke	Skin Sun Exposed Lower leg	4568	3646	293	231	61	0.0391	143	1.6099	1.265	1.1123	1.4233	9e-05
Stroke	Small Intestine Terminal Ileum	1757	1383	116	86	29	0.0808	112	1.6812	1.3363	1.0752	1.6281	0.0009
Stroke	Spleen	2425	1895	146	126	19	0.0538	102	1.5368	1.1556	0.9722	1.3665	0.044
Stroke	Stomach	2279	1768	153	109	43	0.0453	80	1.7386	1.3972	1.1555	1.6639	5e-05
Stroke	Testis	6827	5456	418	355	62	0.0362	198	1.5311	1.1766	1.0672	1.3025	0.00047
Stroke	Thyroid	4689	3707	317	234	82	0.0519	192	1.7135	1.3515	1.1905	1.524	9.9e-06
Stroke	Uterus	1282	1015	90	63	26	0	0	1.7647	1.4216	1.1057	1.7826	0.0005
Stroke	Vagina	1235	949	86	58	27	0.0111	11	1.8298	1.4716	1.1224	1.8457	0.00028
Stroke	Whole Blood	2649	2055	167	130	36	0.0103	21	1.6214	1.2815	1.0745	1.4885	0.00063
GWAS, genome-wide association study; QTL, quantitative trait locus; sQTL, splicing quantitative trait loci; OBS, observed; EXP, expected; CI, confidence interval.
